# Supplementary material for: Evolutionary history of the fish genus Astyanax Baird & Girard (1854) (Actinopterygii, Characidae) in Mesoamerica reveals multiple morphological homoplasies
Source: BMC Evol Biol. 2008 Dec 22;8:340. doi: 10.1186/1471-2148-8-340 (PMC2657800; doi:10.1186/1471-2148-8-340)
Supplement: Additional File 1 — Sampling sites in Mesoamerica. Sampling points, valid species sensu Lima et al. [35] and taxonomical proposals. The water body code is: R = River, C = Cenote (sink holes) A = Lagoon, L = Lake and S = spring. [file 1471-2148-8-340-S1.xls]

## Sheet: Addfile1
Map point	Taxa	Species sensu Lima et al 2005	Names of Lineages found in the Tree (Figures 2-5)	Species Proposed	Species	Water body	Numer of individuals	Colector	Accession Number Cytb	Accession Number COI	Accession Number 16S	A. Number RAG1	Voucher Number
6	Aguanaval (2)	A. mexicanus	Aguanaval-Mezquital-Sabinos	A. hubbsi	A. mexicanus	Peñon Blanco	1	MNCN	FJ439210	FJ439371	FJ439422	FJ439470	MNCN/DNA:33368
7	Mezquital (3)	A. mexicanus	Aguanaval-Mezquital-Sabinos	A. hubbsi	A. mexicanus	San Juan S	1	MNCN	FJ439213	FJ439389	FJ439440	FJ439490	MNCN/DNA:33296
10A	Tinaja Cave	A. jordani	Aguanaval-Mezquital-Sabinos	A. hubbsi	A. jordani	Tinaja Cave	1	Genebank	AY639090	-	-	-	-
11A	Piedras Cave	A. jordani	Aguanaval-Mezquital-Sabinos	A. hubbsi	A. jordani	Piedras Cave	1	Genebank	AY639092	-	-	-	-
13A	Curva Cave	A. jordani	Aguanaval-Mezquital-Sabinos	A. hubbsi	A. jordani	Curva Cave	1	Genebank	AY639089	-	-	-	-
9A	Sabinos Cave	A. jordani	Aguanaval-Mezquital-Sabinos	A. hubbsi	A. hubbsi*	Sabinos Cave	1	Genebank	AY639091	-	-	-	-
11	Coahuayana (1)	A. mexicanus	Balsas-Coahuayana	A. aeneus	A. mexicanus	La Media Luna A	1	MNCN	FJ439226	FJ439364	FJ439415	FJ439463	MNCN/DNA:32151
18	Coahuayana (2)	A. fasciatus	Balsas-Coahuayana	A. aeneus	A. aeneus	Tamazula R	1	MNCN	FJ439252	-	-	-	MNCN:209240
19	Balsas (3)	A. fasciatus	Balsas-Coahuayana	A. aeneus	A. aeneus	Cupatizio R	1	MNCN	FJ439203	-	-	-	MNCN/DNA:32131
20	Balsas (4)	A. fasciatus	Balsas-Coahuayana	A. aeneus	A. aeneus	Parque Uruapan	1	MNCN	FJ439215	-	-	-	MNCN/DNA:32739
21	Coahuayana (3)	A. fasciatus	Balsas-Coahuayana	A. aeneus	A. fasciatus	Tamazula R	1	MNCN	FJ439224	-	-	-	MNCN/DNA:32029
22	Balsas (1)	A. mexicanus	Balsas-Coahuayana	A. aeneus	A. aeneus	Itzamatitlan R	1	MNCN	FJ439249	-	-	-	MNCN:143493
27	Balsas (2)	A. fasciatus	Balsas-Coahuayana	A. aeneus	A. aeneus	Salado R	1	MNCN	FJ439250	-	-	-	MNCN/E:996Mex
28	Salinas R.	A. fasciatus	Balsas-Coahuayana	A. aeneus	A. aeneus	Rio Grande	1	MNCN	FJ439251	-	-	-	MNCN/E:27Mex
54	Morazan	A. fasciatus	Belize-Motagua-Polochic	A. belizanus	A. aeneus	Rio Morazan	1	MNCN	FJ439335	FJ439397	FJ439448	FJ439492	MNCN/E:975GU
61	San Pedro	A. fasciatus	Belize-Motagua-Polochic	A. belizanus	A. aeneus	Rio San Pedro	1	MNCN	FJ439319	-	-	-	MNCN/E:511GU
62	Izabal Lake	A. fasciatus	Belize-Motagua-Polochic	A. belizanus	A. aeneus	Izabal L	1	MNCN	FJ439318	FJ439395	FJ439446	FJ439498	MNCN/E:485GU
63	Los Amates	A. fasciatus	Belize-Motagua-Polochic	A. belizanus	A. aeneus	Los Amates R	1	MNCN	FJ439321	-	-	-	MNCN:263730
64	Polochic (1)	A. fasciatus	Belize-Motagua-Polochic	A. belizanus	A. aeneus	Amatillo R	1	MNCN	FJ439272	-	-	-	MNCN/E:8187GU
64	Polochic (2)	A. fasciatus	Belize-Motagua-Polochic	A. belizanus	A. aeneus	Chahuacal R	1	MNCN	FJ439273	-	-	-	MNCN/E:8291GU
65	Puente Virginia	A. fasciatus	Belize-Motagua-Polochic	A. belizanus	A. aeneus	Puente Virginia R	1	MNCN	FJ439271	FJ439377	FJ439428	FJ439476	MNCN:181920
69	Stann Creek	A. fasciatus	Belize-Motagua-Polochic	A. belizanus	A. aeneus	Staan Creek	1	MNCN	FJ439313	FJ439401	FJ439452	FJ439496	MNCN/E:343GU
70	Moho	A. fasciatus	Belize-Motagua-Polochic	A. belizanus	A. aeneus	Moho R	2	Genebank	AY639077/AY639078	-	-	-	-
70	Moho Creek	A. fasciatus	Belize-Motagua-Polochic	A. belizanus	A. aeneus	Moho Creek	2	Genebank	AY639079/AY639080	-	-	-	-
70	San Antonio	A. fasciatus	Belize-Motagua-Polochic	A. belizanus	A. aeneus	San Antonio R	3	Genebank	AY639081/AY639082/AY639083	-	-	-	-
1	Cuatro Cienegas	A. mexicanus	Bravo-Conchos-Aguanaval-Mezquital	A. mexicanus	A. mexicanus	Cuatro Cienegas A	2	MNCN	FJ439216/FJ439212	FJ439409/FJ439403	FJ439454/-	FJ439501/-	MNCN/DNA:32371-32372
2	Salado R. (1)	A. mexicanus	Bravo-Conchos-Aguanaval-Mezquital	A. mexicanus	A. mexicanus	Cariño de la Montaña R	3	MNCN	FJ439208/FJ439232/FJ439211	-/-/FJ439404	-/-/-	-/-/-	MNCN/DNA:32394-32395-32402
3	Falcon Dam	A. mexicanus	Bravo-Conchos-Aguanaval-Mezquital	A. mexicanus	A. mexicanus	Falcon Dam	1	MNCN	FJ439201	FJ439402	-	-	MNCN/DNA:32314
4	San Bernabe	A. mexicanus	Bravo-Conchos-Aguanaval-Mezquital	A. mexicanus	A. mexicanus	San Bernabe S	1	MNCN	FJ439233	-	-	-	MNCN/DNA:32362
5	Nazas	A. mexicanus	Bravo-Conchos-Aguanaval-Mezquital	A. mexicanus	A. mexicanus	El Cuarto S	2	MNCN	FJ439218/FJ439209	-/-	-/-	-/-	MNCN/DNA:33354-33355
6	Aguanaval (1)	A. mexicanus	Bravo-Conchos-Aguanaval-Mezquital	A. mexicanus	A. mexicanus	Peñon Blanco	1	MNCN	FJ439219				MNCN/DNA:33367
7	Mezquital	A. mexicanus	Bravo-Conchos-Aguanaval-Mezquital	A. mexicanus	A. mexicanus	San Juan S	2	MNCN	FJ439214/FJ439227	FJ439405/FJ439361	FJ439456/FJ439412	FJ439500	MNCN/DNA:33295-33297
39	Xbacab (1)	A. fasciatus	Candelaria-Bramocharax dorioni	A. petenensis	A. aeneus	Xbacab C	1	Genebank	AY639073	-	-	-	-
39	Xbacab (2)	A. fasciatus	Candelaria-Bramocharax dorioni	A. petenensis	A. aeneus	Xbacab C	1	Genebank	AY639074	-	-	-	-
41	Silvituc	A. fasciatus	Candelaria-Bramocharax dorioni	A. petenensis	A. aeneus	Silvituc A	1	Genebank	AY639072	-	-	-	-
56	Peten-Itza (1)	A. mexicanus	Candelaria-Bramocharax dorioni	A. petenensis	A. petenensis*	Lago Peten-Itza L	1	MNCN	FJ439315	-	-	-	MNCN/E:403GU
56	Peten-Itza (2)	A. mexicanus	Candelaria-Bramocharax dorioni	A. petenensis	A. petenensis*	Lago Peten-Itza L	1	MNCN	FJ439316	FJ439362	FJ439413	FJ439461	MNCN/E:441GU
57	San Juan/Peten	A. fasciatus	Candelaria-Bramocharax dorioni	A. petenensis	A. aeneus	San Juan/Peten R	1	MNCN	FJ439317	-	-	-	MNCN/E:452GU
58	Cansis R.	A. fasciatus	Candelaria-Bramocharax dorioni	A. petenensis	A. aeneus	Rio Cansis	1	MNCN	FJ439320	FJ439399	FJ439450	FJ439497	MNCN/E:523GU
1D	Candelaria R. (2 - 4)	A. fasciatus	Candelaria-Bramocharax dorioni	A. petenensis	A. aeneus	Candelaria R	3	MNCN	FJ439326/FJ439327/FJ439325	-/-/-	-/-/-	-/-/-	MNCN:263325-MNCN/E:814GU-789GU
2D	San Simon	A. fasciatus	Candelaria-Bramocharax dorioni	A. petenensis	A. aeneus	Rio San Simon	1	MNCN	FJ439329	-	-	-	MNCN/E:854GU
3D	Simon II (1)	A. fasciatus	Candelaria-Bramocharax dorioni	A. petenensis	A. aeneus	Rio San Simon	1	MNCN	FJ439328	-	-	-	MNCN:263390
3D	Simon II (2)	A. fasciatus	Candelaria-Bramocharax dorioni	A. petenensis	A. aeneus	Rio San Simon	1	MNCN	FJ439330	-	-	-	MNCN/E:859GU
4D	Yalicar (1)	A. fasciatus	Candelaria-Bramocharax dorioni	A. petenensis	A. aeneus	Candelaria-Yalicar R	1	MNCN	FJ439332	-	-	-	MNCN:263321
5D	Yalicar (2)	A. fasciatus	Candelaria-Bramocharax dorioni	A. petenensis	A. aeneus	Candelaria-Yalicar R	1	MNCN	FJ439333	FJ439398	FJ439449	FJ439504	MNCN/E:941GU
7D	Chajmaic	A. fasciatus	Candelaria-Bramocharax dorioni	A. petenensis	A. aeneus	Rio Chajmaic	1	MNCN	FJ439322	FJ439394	FJ439445	FJ439503	MNCN/E:782GU
8D	Semococh (2)	A. fasciatus	Candelaria-Bramocharax dorioni	A. petenensis	A. aeneus	Semococh R	1	MNCN	FJ439323	FJ439408	FJ439458	FJ439493	MNCN/E:738GU
8D	Semococh (1)	Bramocharax dorioni*	Candelaria-Bramocharax dorioni	A. petenensis	Bramocharax dorioni*	Semococh R	1	MNCN	FJ439324	-	-	-	MNCN/E:743GU
5C	Catemaco L. (6 and 7)	Bramocharax caballeroi*	Catemaco-Bramocharax caballeroi	A. aeneus	Bramocarax caballeroi*	Catemaco L	2	MNCN	FJ439243/FJ439244	-/FJ439365	-/FJ439416	-/FJ439464	MNCN:171747-206971
6C	Chalchoapan L.	A. fasciatus	Catemaco-Bramocharax caballeroi	A. aeneus	A. aeneus	Chalchoapan L	2	MNCN	FJ439205/FJ439340	-/-	-/-	-/-	MNCN/E:3299Mex-PO15
7C	San Joaquin R. (1 and 3)	A. fasciatus	Catemaco-Bramocharax caballeroi	A. aeneus	A. aeneus	San Joaquin R	2	MNCN	FJ439246/FJ439245	-/-	-/-	-/-	MNCN/E:3607Tux-3609Tux
7C	San Joaquin R. (2)	A. fasciatus	Catemaco-Bramocharax caballeroi	A. aeneus	Bramocharax caballeroi*	San Joaquin R	1	MNCN	FJ439242	-	-	-	MNCN/E:3609Tux
90	Chagres (2)	A. fasciatus	Chagres	A. sp. Novo 8	A. aeneus	Chagres R	1	MNCN	FJ439309	FJ439391	FJ439442	FJ439488	MNCN/DNA:34422
91	Chagres (1)	A. fasciatus	Chagres	A. sp. Novo 8	A. aeneus	Pipeline R	1	MNCN	FJ439308	-	-	-	MNCN/DNA:34423
29	Pichoacan	A. fasciatus	Chiapas	A. sp. Novo 1	A. aeneus	Pichoacan R	1	MNCN	FJ439264	-	-	-	MNCN/E:275
32	Sardinero	A. fasciatus	Chiapas	A. sp. Novo 1	A. aeneus	El Sardinero R	1	MNCN	FJ439231	-	-	-	MNCN/DNA:33445
36	Huehuetan	A. fasciatus	Chiapas	A. sp. Novo 1	A. aeneus	Huehuetan R	2	MNCN	FJ439234/FJ439230	FJ439370/FJ439385	FJ439421/FJ439436	FJ439469/FJ439484	MNCN/DNA:33440-33441
51	Nahulate	A. fasciatus	Chiapas	A. sp. Novo 1	A. microphthalmus	Pachipa R	2	MNCN	FJ439262/FJ439263	-/-	-/-	-/-	MNCN/E:7719GU-7720
52	Bolas R.	A. fasciatus	Chiapas	A. sp. Novo 1	A. microphthalmus	Bolas R	1	MNCN	FJ439261	-	-	-	MNCN:218260
53	Acome R.	A. fasciatus	Chiapas	A. sp. Novo 1	A. microphthalmus	Chifle R	1	MNCN	FJ439260	-	-	-	MNCN:179748
71	Guija L.	A. fasciatus	Chiapas	A. sp. Novo 1	A. aeneus	La Guija A	2	MNCN	FJ439239/FJ439240	FJ439368	FJ439419	FJ439467	MNCN:184817-184818
72	Jocotal L.	A. fasciatus	Chiapas	A. sp. Novo 1	A. aeneus	Jocotal A	1	MNCN	FJ439241	-	-	-	MNCN:184889
88	Chires	A. fasciatus	Ciruelas-Chires	A. sp. Novo 5	A. aeneus	Chires R	1	Jerald B. Johnson	FJ439352	-	-	-	MB18
84	Ciruelas (2)	A. fasciatus	Ciruelas-Chires	A. sp. Novo 5	A. aeneus	Ciruelas R	1	MNCN	-	FJ439386	FJ439437	FJ439485	MNCN:243147
88	Piedras Blancas	A. fasciatus	Ciruelas-Chires	A. sp. Novo 5	Ciruelas-Piedras Blancas	Piedras Blancas R	1	MNCN	-	FJ439384	FJ439435	FJ439483	MNCN:243159
82	Irigany	A. fasciatus	Ciruelas-Tempisque	A. sp. Novo 6	A. aeneus	Irigany R	1	Jerald B. Johnson	FJ439354	-	-	-	JJ21
83	Tempisque	A. fasciatus	Ciruelas-Tempisque	A. sp. Novo 6	A. aeneus	Colorado R	1	MNCN	FJ439275	FJ439381	FJ439432	FJ439480	MNCN:243156
84	Ciruelas	A. fasciatus	Ciruelas-Tempisque	A. sp. Novo 6	A. aeneus	Ciruelas R	2	MNCN	FJ439274	FJ439382	FJ439433	FJ439481	MNCN/E:CR7-CR5
89	Lagarto	A. fasciatus	Lagarto-Puntarenas	A. sp. Novo 7	A. aeneus	Lagarto R	1	MNCN	FJ439348	FJ439392	FJ439443	FJ439489	MNCN/DNA:30003
89	Puntarenas	A. fasciatus	Lagarto-Puntarenas	A. sp. Novo 7	A. aeneus	Puntarenas	1	Jerald B. Johnson	FJ439349	-	-	-	MB2
89	Quebrada	A. fasciatus	Lagarto-Puntarenas	A. sp. Novo 7	A. aeneus	Quebradaseca R	1	Jerald B. Johnson	FJ439353	-	-	-	MB20
89	Seco R. (1)	A. fasciatus	Lagarto-Puntarenas	A. sp. Novo 7	A. aeneus	Seco R	2	Jerald B. Johnson	FJ439351/FJ439350	-/-	-/-	-/-	MB12-MB8
68	Macal	A. fasciatus	Macal River	A. sp. Novo 4	A. aeneus	Macal R	2	Genebank	AY639075/AY639076	-/-	-/-	-/-	-
76	Quebradaseca	A. nasutus	Managua Lake	A. nasutus	A. nasutus	Quebradaseca R	1	MNCN	FJ439305	-	-	-	MNCN:229476
77	La Chepa	A. nasutus	Managua Lake	A. nasutus	A. nasutus	La Chepa R	1	MNCN	FJ439304	-	-	-	MNCN:229126
78	Atoya	A. nasutus	Managua Lake	A. nasutus	A. nasutus	Atoya R	1	MNCN	FJ439307	FJ439387	FJ439438	FJ439486	MNCN:226066
79	Telica	A. nasutus	Managua Lake	A. nasutus	A. nasutus	Telica R	1	MNCN	FJ439306	FJ439388	FJ439439	FJ439487	MNCN:230073
80	La Trinidad	A. nasutus	Managua Lake	A. nasutus	A. nasutus	La Trinidad R	1	MNCN	FJ439302	-	-	-	MNCN:229434
81	Casares	A. nasutus	Managua Lake	A. nasutus	A. nasutus	Casares R	1	MNCN	FJ439303	-	-	-	MNCN:231224
8E	Managua Lake	A. nasutus*	Managua Lake	A. nasutus	A. nasutus*	San Antonio R	2	MNCN	FJ439300/FJ439301	-/FJ439390	-/FJ439441	-/FJ439491	MNCN:227366-227367
25	Maquinas	A. fasciatus	Maquinas	A. sp. Novo 2	A. aeneus	Maquinas R	3	MNCN	FJ439266/FJ439267/FJ439339	-/FJ439373	-/FJ439424	-/FJ439472	MNCN:2338-2339-MNCN/E:PO70
35	Montebello L.	A. fasciatus	Motebello	A. sp. Novo 3	A. aeneus	Montebello A	1	MNCN	FJ439268	FJ439374	FJ439425	FJ439473	MNCN:174626
1C	La Palma River	A. fasciatus	Maquinas	A. sp. Novo 2	A. aeneus	La Palma R	1	MNCN	FJ439265	-	-	-	MNCN:205600
10E	Malacatoya R.	A. nicaraguensis	Nicaragua Lake	A. nicaraguensis	A. nicaraguensis	Malacatoya R	2	MNCN	FJ439296/FJ439298	-	-	-	MNCN:227554-228916
11E	Chile	A. nicaraguensis	Nicaragua Lake	A. nicaraguensis	A. nicaraguensis	Chile R	1	MNCN	FJ439280	-	-	-	MNCN:204357
12E	Mico R.	A. nicaraguensis	Nicaragua Lake	A. nicaraguensis	A. nicaraguensis	Mico R	1	MNCN	FJ439299	-	-	-	MNCN:227320
13E	Santa Rita R.	A. nicaraguensis	Nicaragua Lake	A. nicaraguensis	A. nicaraguensis	Santa Rita R	1	MNCN	FJ439278	-	-	-	MNCN:230612
15E	Camoapa	A. nicaraguensis	Nicaragua Lake	A. nicaraguensis	A. nicaraguensis	Camoapa R	1	MNCN	FJ439297	-	-	-	MNCN:227631
16E	Chiquito R.	A. nicaraguensis	Nicaragua Lake	A. nicaraguensis	A. nicaraguensis	Chiquito R	1	MNCN	FJ439284	-	-	-	MNCN:1249
16E	Nicaragua L. (3)	Bramocharax bransfordii	Nicaragua Lake	A. nicaraguensis	Bramocharax bransfordii	Lago Nicaragua	1	MNCN	FJ439359	FJ439406	FJ439457	FJ439499	MNCN/DNA:30739
14E	Nicaragua L. (2)	A. aeneus	Nicaragua Lake	A. nicaraguensis	A. nicaraguensis	Lago Nicaragua	1	MNCN	FJ439287	-	-	-	MNCN:229222
17E	Nicaragua L.	A. nicaraguensis	Nicaragua Lake	A. nicaraguensis	A. nicaraguensis	Lago Nicaragua	1	MNCN	FJ439288	-	-	-	MNCN:226353
18E	Brito	A. nicaraguensis	Nicaragua Lake	A. nicaraguensis	A. nicaraguensis	Brito R	1	MNCN	FJ439289	-	-	-	MNCN:225789
1E	Orosal	A. nicaraguensis	Nicaragua Lake	A. nicaraguensis	A. nicaraguensis	Orosal R	1	MNCN	FJ439279	-	-	-	MNCN:224935
21E	Infiernito	A. nicaraguensis	Nicaragua Lake	A. nicaraguensis	A. nicaraguensis	Rio Infiernito	1	MNCN	FJ439355	-	-	-	JJ24
22E	San Carlos	A. nicaraguensis	Nicaragua Lake	A. nicaraguensis	A. nicaraguensis	San Carlos R	1	MNCN	FJ439222	-	-	-	MNCN/DNA:33129
24E	Sarapiqui	A. nicaraguensis	Nicaragua Lake	A. nicaraguensis	A. nicaraguensis	Sarapiqui R	1	MNCN	FJ439217	-	-	-	MNCN/DNA:33130
2E	Jiquina	A. nicaraguensis	Nicaragua Lake	A. nicaraguensis	A. nicaraguensis	Jigüina R	1	MNCN	FJ439281	-	-	-	MNCN:233384
3E	Senacapa	A. nicaraguensis	Nicaragua Lake	A. nicaraguensis	A. nicaraguensis	Senacapa R	1	MNCN	FJ439286	-	-	-	MNCN:226058
4E	Comapazague	A. nicaraguensis	Nicaragua Lake	A. nicaraguensis	A. nicaraguensis	Compazague R	1	MNCN	FJ439285	FJ439379	FJ439430	FJ439478	MNCN:225082
7E	Viejo	A. nicaraguensis	Nicaragua Lake	A. nicaraguensis	A. nicaraguensis	Viejo R	2	MNCN	FJ439282/FJ439290	FJ439378/-	FJ439429/-	FJ439477/-	MNCN:30598-230280
9E	Matagalpa (2)	A. nicaraguensis	Nicaragua Lake	A. nicaraguensis	A. nicaraguensis	Matagalpa R	1	MNCN	FJ439283	-	-	-	MNCN/E:29Ni
9E	Matagalpa (1)	A. nicaraguensis	Nicaragua Lake	A. nicaraguensis	A. nicaraguensis	Matagalpa R	1	MNCN	FJ439277	-	-	-	MNCN/E:28Ni
	A. bimaulatus	A. bimaculatus	Ourgroup	A. bimaculatus	A. bimaculatus	Argentina	1	MNCN	FJ439334	FJ439410	FJ439459	-	MNCN/E:AT4066
	A. fasciatus (1)	A. fasciatus	Ourgroup	A. fascitus	A. fasciatus	Brazil	2	Genebank	AY177205/AY177206	-	-	-	-
8	La Nutria R.	A. mexicanus	Panuco-Tuxpan-Huasteca Caves	A. mexicanus	A. mexicanus	La Nutria R	1	MNCN	FJ439202	-	-	-	MNCN/DNA:32334
9	Soto La Marina	A. mexicanus	Panuco-Tuxpan-Huasteca Caves	A. mexicanus	A. mexicanus	Güemez R	1	MNCN	FJ439199	-	-	-	MNCN/DNA:32195
10	Santa Maria River	A. mexicanus	Panuco-Tuxpan-Huasteca Caves	A. mexicanus	A. mexicanus	Santa Maria R	1	MNCN	FJ439225	-	-	-	MNCN/DNA:32023
12	Huichihuayan	A. mexicanus	Panuco-Tuxpan-Huasteca Caves	A. mexicanus	A. mexicanus	Huichihuayan R	1	MNCN	FJ439228	-	-	-	MNCN/DNA:32481
13	Tampaon	A. mexicanus	Panuco-Tuxpan-Huasteca Caves	A. mexicanus	A. mexicanus	Jalpan R	3	MNCN	FJ439345/FJ439338/FJ439346	-	-	-	MNCN/E:PO10-PO12-PO13
14	Jalpan Cave	A. mexicanus	Panuco-Tuxpan-Huasteca Caves	A. mexicanus	A. mexicanus	Jalpan Cave	2	MNCN	FJ439344/FJ439337	-	-	-	MNCN/E:PO1-PO3
16	Tuxpan - Nautla	A. mexicanus	Panuco-Tuxpan-Huasteca Caves	A. mexicanus	A. mexicanus	Bobo R	1	MNCN	FJ439255	-	-	-	MNCN:175363
17	Tuxpan - Nautla	A. mexicanus	Panuco-Tuxpan-Huasteca Caves	A. mexicanus	A. mexicanus	Dos Arroyos R	1	MNCN	FJ439256	-	-	-	MNCN:178216
12A	Micos Cave	A. jordani	Panuco-Tuxpan-Huasteca Caves	A. mexicanus	A. jordani	Micos Cave	1	Genebank	AY639050	-	-	-	-
14A	Media Luna L.	A. mexicanus	Panuco-Tuxpan-Huasteca Caves	A. mexicanus	A. mexicanus	Puente La Raya R	1	MNCN	FJ439204	-	-	-	MNCN/DNA:32254
15A	Frio River	A. mexicanus	Panuco-Tuxpan-Huasteca Caves	A. mexicanus	A. mexicanus	Frio R	1	MNCN	FJ439254	-	-	-	MNCN/E:2832Mex
16A	Chica Cave (2)	A. jordani	Panuco-Tuxpan-Huasteca Caves	A. mexicanus	A. jordani	Chica Cave	1	Genebank	AY639041	-	-	-	-
16A	Chica Cave (1)	A. jordani*	Panuco-Tuxpan-Huasteca Caves	A. mexicanus	A. jordani*	Chica Cave	1	MNCN	FJ439253	-	-	-	MNCN:179201
1A	Molino Cave	A. jordani	Panuco-Tuxpan-Huasteca Caves	A. mexicanus	A. jordani*	Molino Cave	1	Genebank	AY639046	-	-	-	-
2A	Guayalejo	A. mexicanus	Panuco-Tuxpan-Huasteca Caves	A. mexicanus	A. mexicanus	Guayalejo R	1	MNCN	FJ439206	-	-	-	MNCN/DNA:32181
3A	Tamesi	A. mexicanus	Panuco-Tuxpan-Huasteca Caves	A. mexicanus	A. mexicanus	El Limón R	2	MNCN	FJ439235/FJ439258	FJ439362/-	FJ439413/-	FJ439461/-	MNCN/DNA:32262-32263
4A	Mante Spring	A. mexicanus	Panuco-Tuxpan-Huasteca Caves	A. mexicanus	A. mexicanus	El Nacimiento S	1	MNCN	FJ439259	-	-	-	MNCN/DNA:32299
5A	Pachon C.	A. jordani	Panuco-Tuxpan-Huasteca Caves	A. mexicanus	A. antrobius*	Pachon Cave	1	Genebank	AY639043	-	-	-	-
6A	Mante Dam (1)	A. mexicanus	Panuco-Tuxpan-Huasteca Caves	A. mexicanus	A. mexicanus	Mante Dam	2	MNCN	FJ439200/FJ439207	-	-	-	MNCN/DNA:32232-32233
7A	Yerbaniz	A. jordani	Panuco-Tuxpan-Huasteca Caves	A. mexicanus	A. jordani	Yerbaniz Cave	1	Genebank	AY639042	-	-	-	-
8A	Oyul	A. mexicanus	Panuco-Tuxpan-Huasteca Caves	A. mexicanus	A. mexicanus	Oyul Dam	1	MNCN	FJ439257	-	-	-	MNCN/E:421
15	Atoyac	A. fasciatus	Papaloapan (Catemaco) -Grijalva-Coatzacoalcos-Bramocharax caballeroi	A. aeneus	A. aeneus	Atoyac R	1	MNCN	FJ439336	-	-	-	MNCN/E:OM2705
23	La Antigua	A. fasciatus	Papaloapan (Catemaco) -Grijalva-Coatzacoalcos-Bramocharax caballeroi	A. aeneus	A. aeneus	Puente Nacional R	1	MNCN	FJ439198	-	-	-	MNCN:175410
24	Paso de Ovejas	A. fasciatus	Papaloapan (Catemaco) -Grijalva-Coatzacoalcos-Bramocharax caballeroi	A. aeneus	A. aeneus	Tolome R	2	MNCN	FJ439195/FJ439196	-	-	-	MNCN/E:2656-2663
26	Papaloapan (1)	A. fasciatus	Papaloapan (Catemaco) -Grijalva-Coatzacoalcos-Bramocharax caballeroi	A. aeneus	A. aeneus	Rio Papaloapan	1	MNCN	FJ439197	-	-	-	MNCN/E:815Mex
30	Coatzacoalcos	A. fasciatus	Papaloapan (Catemaco) -Grijalva-Coatzacoalcos-Bramocharax caballeroi	A. aeneus	A. streestsii*	Rio Grande R	1	MNCN	FJ439194	-	-	-	MNCN/E:457Mex
31	Grijalva - Usumacinta (2)	A. fasciatus	Papaloapan (Catemaco) -Grijalva-Coatzacoalcos-Bramocharax caballeroi	A. aeneus	A. aeneus	Ojo de Agua S	1	MNCN	FJ439193	-	-	-	MNCN/E:2389Tux
33	Grijalva - Usumacinta (1)	A. fasciatus	Papaloapan (Catemaco) -Grijalva-Coatzacoalcos-Bramocharax caballeroi	A. aeneus	A. aeneus	San Antonio R	1	MNCN	FJ439221	-	-	-	MNCN/DNA:33392
34	Palenque	A. armandoi*	Papaloapan (Catemaco) -Grijalva-Coatzacoalcos-Bramocharax caballeroi	A. aeneus	A.armandoi*	Chacamax R	1	MNCN	FJ439192	-	-	-	MNCN:174052
42	Cenote de Noc - Ac	A. fasciatus	Papaloapan (Catemaco) -Grijalva-Coatzacoalcos-Bramocharax caballeroi	A. aeneus	A. altior*	Noc - Ac C	2	MNCN	FJ439181/FJ439182	-	-	-	MNCN:223428-221376
2C	Papaloapan (3)	A. fasciatus	Papaloapan (Catemaco) -Grijalva-Coatzacoalcos-Bramocharax caballeroi	A. aeneus	A. aeneus	Salinas R	1	MNCN	FJ439183	-	-	-	MNCN/E:3526Tux
3C	El Saltillo R.	A. fasciatus	Papaloapan (Catemaco) -Grijalva-Coatzacoalcos-Bramocharax caballeroi	A. aeneus	A. aeneus	El Saltillo R	1	MNCN	FJ439185	-	-	-	MNCN/E:3249Tux
4C	Papaloapan (2)	A. fasciatus	Papaloapan (Catemaco) -Grijalva-Coatzacoalcos-Bramocharax caballeroi	A. aeneus	A. aeneus	Xoteapan R	1	MNCN	FJ439186	-	-	-	MNCN/E:3253Tux
5C	Catemaco L. (1-3 and 4)	Bramocharax caballeroi*	Papaloapan (Catemaco) -Grijalva-Coatzacoalcos-Bramocharax caballeroi	A. aeneus	Bramocharax caballeroi*	Catemaco L	4	MNCN	FJ439188/FJ439189/FJ439190/FJ439187	-	-	-	MNCN:206972-171746-206973-206974
7C	Catemaco L. (4)	A. fasciatus	Papaloapan (Catemaco) -Grijalva-Coatzacoalcos-Bramocharax caballeroi	A. aeneus	A. aeneus	San Joaquin R	1	MNCN	FJ439191	FJ439363	FJ439414	FJ439462	MNCN/E:3606Tux
8C	Cuetzalapan	A. fasciatus	Papaloapan (Catemaco) -Grijalva-Coatzacoalcos-Bramocharax caballeroi	A. aeneus	A. aeneus	Cuetzalapan R	1	MNCN	FJ439343	-	-	-	MNCN/E:PO25
9C	Chuniapan	A. fasciatus	Papaloapan (Catemaco) -Grijalva-Coatzacoalcos-Bramocharax caballeroi	A. aeneus	A. aeneus	Chuniapan R	3	MNCN	FJ439184/FJ439341/FJ439342	-	-	-	MNCN/E:3262-PO45-46
55	Jeronimo R.	A. fasciatus	Polochic-Grijalva-Usumacinta	A. sp. Novo 9	A. aeneus	Jeronimo R	1	MNCN	FJ439269	FJ439375	FJ439426	FJ439474	MNCN/E:132
59	Cahabón R.	A. fasciatus	Polochic-Grijalva-Usumacinta	A. sp. Novo 9	A. aeneus	Cahabon R	1	MNCN	FJ439270	FJ439376	FJ439427	FJ439475	MNCN/E:85
6D	Sachicha	A. fasciatus	Polochic-Grijalva-Usumacinta	A. sp. Novo 9	A. aeneus	Arroyo Sachicha R	1	MNCN	FJ439331	FJ439400	FJ439451	FJ439494	MNCN:263530
1B	Rascon	A. mexicanus	Rascon-Tamasopo	A. hubbsi	A. mexicanus	El Ahuaje S	1	MNCN	FJ439229	FJ439372	FJ439423	FJ439471	MNCN/DNA:32446
2B	Tamasopo	A. mexicanus	Rascon-Tamasopo	A. hubbsi	A. mexicanus	Tamasopo A	1	MNCN	FJ439236	FJ439383	FJ439434	FJ439482	MNCN/DNA:32527
85	Reventaza	A. fasciatus	San Juan	A. nicaraguensis	A. aeneus	Reventaza R	2	Jerald B. Johnson	FJ439356/FJ439358	-	-	-	JJ25-JJ26
86	Barbilla R.	A. fasciatus	San Juan	A. nicaraguensis	A. aeneus	Barbilla R	1	MNCN	FJ439292	FJ439380	FJ439431	FJ439479	MNCN:238017
19E	Mena	A. fasciatus	San Juan	A. nicaraguensis	A. aeneus	Mena R	1	MNCN	FJ439291	-	-	-	MNCN:225190
20E	San Juan	A. fasciatus	San Juan	A. nicaraguensis	A. aeneus	San Juan River R	2	MNCN	FJ439294/FJ439295	-	-	-	MNCN/E:1214SJ-1244SJ
23E	Puerto Viejo	A. fasciatus	San Juan	A. nicaraguensis	A. aeneus	Puerto Viejo R	1	MNCN	FJ439293	-	-	-	MNCN:238013
87	Sixaola	A. orthodus	Sixaola	A. orthodus	A. orthodus	Sixaola R	1	Jerald B. Johnson	FJ439357	FJ439407	FJ439455	-	JJ28
37	Mamantel R.	A. fasciatus	Yucatan Peninsula	A. aeneus	A. aeneus	Mamantel R	1	MNCN	FJ439223	-	-	-	MNCN/DNA:33403
38	Candelaria R.	A. fasciatus	Yucatan Peninsula	A. aeneus	A. aeneus	Candelaria R	1	MNCN	FJ439220	-	-	-	MNCN/DNA:33406
40	Champoton	A. fasciatus	Yucatan Peninsula	A. aeneus	A. aeneus	Champoton A	1	Genebank	AY639071	-	-	-	-
43	Chinchancanab Lagoon	A. fasciatus	Yucatan Peninsula	A. aeneus	A. aeneus	Chinchancanab A	1	Genebank	AY177210	-	-	-	-
44	Zoh Lagoon	A. fasciatus	Yucatan Peninsula	A. aeneus	A. aeneus	Zoh A	1	Genebank	AY639069	-	-	-	-
45	Cenote El Carmen	A. fasciatus	Yucatan Peninsula	A. aeneus	A. aeneus	El Carmen C	2	MNCN	FJ439247/FJ439248	FJ439366/FJ439367	FJ439417/FJ439418	FJ439465/FJ439466	MNCN:223429-223430
46	Cenote T´Sill	A. fasciatus	Yucatan Peninsula	A. aeneus	A. aeneus	T´Sil A	1	MNCN	FJ439238	-	-	-	MNCN/DNA:33228
47	Tortuga	A. fasciatus	Yucatan Peninsula	A. aeneus	A. aeneus	Tortuga C	1	Genebank	AY639068	-	-	-	-
48	Sian - Ka´an	A. fasciatus	Yucatan Peninsula	A. aeneus	A. aeneus	Sian Ka´an C	1	MNCN	FJ439237	-	-	-	MNCN/DNA:33185
49	Hermoso	A. fasciatus	Yucatan Peninsula	A. aeneus	A. aeneus	Hermoso C	1	Genebank	AY639070	-	-	-	-
50	Majahual	A. fasciatus	Yucatan Peninsula	A. aeneus	A. aeneus	Majahual	1	Genebank	AY639067	-	-	-	-
60	Mopan River	A. fasciatus	Yucatan Peninsula	A. aeneus	A. aeneus	Rio Mopan	1	MNCN	FJ439314	FJ439393	FJ439444	FJ439502	MNCN/E:374GU
66	Nuevo	A. fasciatus	Yucatan Peninsula	A. aeneus	A. aeneus	Rio Nuevo	2	MNCN	FJ439310/FJ439311	FJ439396/-	FJ439447/-	FJ439495/-	MNCN/E:251GU-252GU
67	Crooked Tree	A. fasciatus	Yucatan Peninsula	A. aeneus	A. aeneus	Crooked Tree A	1	MNCN	FJ439312	-	-	-	MNCN/E:310GU
	Roeboides salvadoris	Roeboides salvadoris		Roeboides salvadoris	Roeboides salvadoris	Salvador	1	MNCN	FJ439180	FJ439360	FJ439411	FJ439460	MNCN/E:2SAL
