# Supplementary material for: Evolutionary history of the fish genus Astyanax Baird & Girard (1854) (Actinopterygii, Characidae) in Mesoamerica reveals multiple morphological homoplasies
Source: BMC Evol Biol. 2008 Dec 22;8:340. doi: 10.1186/1471-2148-8-340 (PMC2657800; doi:10.1186/1471-2148-8-340)
Supplement: Additional File 2 — Parameters of ML analyses estimated for each gene with Modeltest [69]. Maximum Likelihood parameters calculated by Modeltest [69], using the Bayesian Information Criteria (BIC): I = Proportion of invariable sites, Γ = Gamma, Ti/Tv= Transition/Transversion ratio. [file 1471-2148-8-340-S2.xls]

## Sheet: Sheet1
	Mitochondrial Genes						Nuclear Gene
	Cyt b codon positions			Cyt b	COI	16S	RAG1 codon positions
	First	Second	Third				First	Second	Third
Model (BIC)	K80+G	HKY	TrN+G	K81uf+I+ G	TrN+G	K80+I	F81	K80	HKY+I
Base Frequencies	A=0.25	A=0.21	A=0.26	A=0.29	A=0.26	A=0.25	A=0.27	A=0.25	A=0.18
	C=0.25	C=0.26	C=0.27	C=0.27	C=0.27	C=0.25	C=0.22	C=0.25	C=0.31
	G=0.25	G=0.14	G=0.16	G=0.12	G=0.16	G=0.25	G=0.32	G=0.25	G=0.31
	T=0.25	T=0.39	T=0.31	T=0.31	T=0.31	T=0.25	T=0.19	T=0.25	T=0.20
Substitution Rate Matrix	R(a) =1	R(a) =1	R(a) = 1	R(a) = 1	R(a) = 1	R(a) = 1	R(a) = 1	R(a) = 1	R(a) = 1
	R(b) =6.4	R(b) =5.3	R(b) = 27	R(b) = 29	R(b) = 27	R(b) = 2.39	R(b) = 1	R(b) = 2.3	R(b) = 3.8
	R(c) =1	R(c) =1	R(c) = 1	R(c) = 3	R(c) = 1	R(c) = 1	R(c) = 1	R(c) = 1	R(c) = 1
	R(d) =1	R(d) =1	R(d) = 1	R(d) = 3	R(d) = 1	R(d) = 1	R(d) = 1	R(d) = 1	R(d) = 1
	R(e) =6.4	R(e) =5.3	R(e) = 10	R(e) = 28	R(e) = 10	R(e) = 2.39	R(e) = 1	R(e) = 2.3	R(e) = 3.8
	R(f) =1	R(f) =1	R(f) =1	R(f) =1	R(f) =1	R(f) =1	R(f) =1	R(f) =1	R(f) =1
I	0	0	0	0.3252	0	0.881	0	0	0.8555
G	0.3364		0.0702	0.6837	0.0702
Ti/Tv	6.4211	5.3353				2.39		2.2899	3.7808
