# Supplementary material for: Evolutionary history of the fish genus Astyanax Baird & Girard (1854) (Actinopterygii, Characidae) in Mesoamerica reveals multiple morphological homoplasies
Source: BMC Evol Biol. 2008 Dec 22;8:340. doi: 10.1186/1471-2148-8-340 (PMC2657800; doi:10.1186/1471-2148-8-340)
Supplement: Additional File 3 — Genetic divergences between Lineages. Genetic distances in percentage among Lineages (below diagonal, uncorrected p sequence divergences; above diagonal, ML distances K81uf) [file 1471-2148-8-340-S3.xls]

## Sheet: Sheet1
	Lineage	Between Lineages																							Within Lineages
		1	2	3	4	5	6	7	8	9	10	11	12	13	14	15	16	17	18	19	20	21	22	24	Unco	GTR
Group I	NMme		2.1	3.2	3.8	2.7	2.9	3.5	4.1	4.3	4.1	4.5	5.4	5.2	5.3	6.2	5.5	5.3	6.1	5.5	4.9	5.4	6	14.8	0.71	0.74
	GNfa	2.3		3.1	3.8	2.7	2.9	3.2	4.1	4.5	4.3	4.6	5.2	5.2	5.1	6	5.5	5.3	5.9	5.2	4.6	5.8	5.6	14.4	0.92	0.96
	GSar	3.6	3.5		1.9	1	1.6	2.5	3.5	3.7	3.2	3.7	4.7	4.2	4.1	5.1	4.6	4.7	4.7	4.3	3.8	4.8	4.8	13.7	0.55	0.57
	PCae	4.4	4.5	2.1		1.7	2.4	3.5	4.4	4.3	3.8	4.3	5.3	5	4.9	6.2	5.6	5.5	5.7	5.2	4.5	5.3	5.7	13.6	0.42	0.43
	CLca	2.9	2.9	1.1	1.8		1	2.1	3.2	3.3	2.8	3.2	4.3	3.8	3.8	4.6	4.5	4.2	4.5	4	3.6	4.5	4.6	13.3	0.24	0.25
	YPal	3.2	3.4	1.7	2.7	1.1		2.4	3	3.5	2.9	3.5	4.5	3.8	3.6	4.6	4.3	4	4.8	4.2	3.8	5	4.7	13.3	0.33	0.34
	YPao	4	3.7	2.7	4	2.3	2.8		3.6	3.8	3.5	3.7	4.9	4.2	3.9	5.2	4.8	4.7	4.7	4.6	3.9	5.2	4.7	13.7	0.8	0.85
	PSsp	4.8	4.8	4.1	5.3	3.6	3.4	4.3		3.3	3.6	3.7	4.7	4.3	4.1	4.3	4.3	4.6	4.8	4.7	3.9	5.2	4.9	14.1	0.54	0.55
	AME+RAV	5.2	5.4	4.3	5.1	3.8	4.1	4.5	3.8		2.3	2.9	3.9	4.1	3.8	4.1	4.1	4.02	4.6	4	3.3	5.3	4.6	13.5	1.91	2.13
	MOR	4.8	5.1	3.7	4.4	3.1	3.3	4.1	4.1	2.5		2.4	4	3.7	3.6	3.9	4	3.9	3.9	3.9	3.2	4.4	4.6	13.9	0.12	0.12
	MAR	5.3	5.4	4.2	5.1	3.6	4	4.3	4.3	3.2	2.7		3.7	3.9	3.9	4.2	4.4	4.1	4.5	4.3	3.7	4.7	4.7	14	0.67	0.7
	MOL	6.7	6.4	5.7	6.6	5.1	5.3	6.1	5.6	4.7	4.7	4.4		5.1	4.9	4.7	4.9	4.7	4.9	4.9	4.7	5.7	5.4	14.8	0	0
Group II	NLae	6.5	6.5	5	6.2	4.6	4.6	5.2	5.1	4.9	4.3	4.7	6.3		1.4	3.5	3.4	3.2	3.5	4.5	3.9	4.7	4.8	13.7	0.85	0.89
	SJae	6.5	6.3	4.9	6	4.4	4.3	4.7	4.9	4.4	4.2	4.6	6.1	1.4		3.4	3.2	2.8	3	4.1	3.5	4.6	4.7	13.4	0.32	0.33
	Maae	7.9	7.6	6.2	7.8	5.5	5.5	6.7	5.1	4.7	4.5	4.9	5.6	4	3.8		3.3	3.1	4	4.3	4.6	6.1	5	13.9	0.17	0.17
	POae	7.1	6.9	5.7	7.1	5.6	5.4	6	5.3	4.9	4.8	5.3	5.9	3.9	3.7	3.7		3.2	3.9	4.6	4.2	5.1	4.8	13.4	0.49	0.5
	CHae	6.7	6.6	5.7	6.9	5	4.9	5.8	5.5	4.8	4.5	4.8	5.7	3.6	3.1	3.4	3.7		3.5	3.7	4	4.7	4.3	14	0.26	0.27
	PAae	8	7.8	5.8	7.2	5.6	6.1	6	5.9	5.7	4.7	5.4	6	4.1	3.5	4.7	4.6	4.1		4.3	4.3	5.2	5	15.5	0.39	0.4
GroupIII		6.9	6.5	5.2	6.3	4.8	5.1	5.7	5.6	4.8	4.6	5	6.1	5.5	4.8	5.3	5.8	4.4	5.3		3.9	5.4	4.6	13.5	0.79	0.82
GroupIV		6.1	5.5	4.3	5.4	4.1	4.4	4.7	4.5	3.8	3.6	4.2	5.6	4.5	4.1	5.4	5	4.7	5.2	4.6		4.5	4.4	14	0	0
GroupV		6.7	7.4	5.8	6.5	5.4	6.3	6.5	6.4	6.7	5.3	5.7	7.2	5.9	5.6	7.7	6.4	5.7	6.6	6.8	5.5		5.6	14.8	0.23	0.23
GroupVI		7.8	7.2	5.9	7.2	5.7	6.1	5.9	6	5.6	5.5	5.7	6.8	5.9	5.7	6.2	5.9	5.1	6.3	5.6	5.3	7.1		12.2	0	0
A. fasciatus		35.3	32.5	30.4	29.3	30.3	30.8	30.3	31.8	30	30.6	30.9	33.8	29.4	28.4	28.9	28.8	32.1	40.7	29.2	30.1	32.7	22.6		0.82	0.85
